# Supplementary material for: Translation of Monoclonal Antibodies Pharmacokinetics from Animal to Human Using Physiologically Based Modeling in Open Systems Pharmacology (OSP) Suite: A Retrospective Analysis of Bevacizumab
Source: Pharmaceutics. 2023 Aug 14;15(8):2129. doi: 10.3390/pharmaceutics15082129 (PMC10459442; doi:10.3390/pharmaceutics15082129)
Supplement: Supplementary file 1 [file pharmaceutics-15-02129-s001.zip]

Archive with 3 entries (3 files):
- Supplementary Material figrues and Supplementary Material S1.pdf
- Supplementary Material S2.pdf
- Supplementary Material S3.pdf
